# Supplementary material for: Strong SARS-CoV-2 N-Specific CD8+ T Immunity Induced by Engineered Extracellular Vesicles Associates with Protection from Lethal Infection in Mice
Source: Viruses. 2022 Feb 6;14(2):329. doi: 10.3390/v14020329 (PMC8879411; doi:10.3390/v14020329)
Supplement: Supplementary file 1 [file viruses-14-00329-s001.zip]

Archive with 1 entries (1 files):
- viruses-1574411-supplementary.pdf
